# Supplementary material for: Structural Cerebellar Abnormalities and Parkinsonism in Patients with 22q11.2 Deletion Syndrome
Source: Brain Sci. 2022 Nov 12;12(11):1533. doi: 10.3390/brainsci12111533 (PMC9688398; doi:10.3390/brainsci12111533)
Supplement: Supplementary file 1 [file brainsci-12-01533-s001.zip]

Archive with 1 entries (1 files):
- brainsci-2026053-supplementary.pdf
